# Supplementary material for: What factors contribute to the Scapular Assistance Test result? A classification and regression tree approach
Source: PLoS One. 2022 Oct 21;17(10):e0276662. doi: 10.1371/journal.pone.0276662 (PMC9586338; doi:10.1371/journal.pone.0276662)
Supplement: S1 Data — (XLSX) [file pone.0276662.s001.xlsx]

## Sheet: Data
POSPY	Angular onset of pain	SAT	Serratus_Mean	Lower_Trap_Mean	DASH	Dyskinesia_Flexion_Unload	PCS	Pain_at_rest?
1	81	POSITIVE	29.3	8.5	49.16	YES	14	YES
7	62	NEGATIVE	8.65	2.3	61.66	YES	39	YES
11	29	NEGATIVE	5.33333	3.9	35.83	YES	28	YES
12	131	POSITIVE	11.05	7.7	10	NO	16	NO
13	96	NEGATIVE	13.25	6.05	52.5	YES	36	NO
15	129	POSITIVE	13.1	15.5	19.16	YES	28	NO
16	42	NEGATIVE	16.5333	15.8667	35	YES	30	NO
18	80	POSITIVE	3.76667	2.2	54.16	YES	33	NO
22	163	POSITIVE	9.7	7.1	13.33	NO	31	YES
26	155	POSITIVE	14.0333	17.5667	9.16	NO	7	NO
28	123	POSITIVE	7.33333	10.8667	15	YES	4	NO
32	115	POSITIVE	16.8333	15.0333	26.66	NO	20	YES
35	38	NEGATIVE	22.1667	17.3333	12.5	YES	26	NO
37	158	POSITIVE	19.6333	11.9667	6.66	YES	0	NO
38	86	POSITIVE	15.7667	5.3	50	NO	7	YES
39	160	NEGATIVE	13.2	7.96667	12.5	YES	31	NO
40	161	POSITIVE	19.3	11.4	7.5	YES	1	NO
42	95	POSITIVE	8.2	4.66667	55	YES	22	YES
43	65	NEGATIVE	4.7	3.8	79.17	YES	48	YES
44	124	NEGATIVE	23.9333	15.0333	31.66	YES	44	NO
45	133	NEGATIVE	16.5333	9.93333	29.17	NO	35	NO
46	104	POSITIVE	19.6	7.33333	25.83	YES	11	YES
48	159	NEGATIVE	18	14.0667	14.16	YES	7	NO
50	156	POSITIVE	22.6667	15.9	12.5	YES	6	YES
51	161	POSITIVE	16.9333	11.3333	5	NO	16	NO
53	178	NEGATIVE	19.1333	12.7	8.33	NO	25	NO
57	104	POSITIVE	16.4	13.4333	22.5	NO	26	NO
58	121	NEGATIVE	21.0333	11.5667	16.66	NO	28	NO
59	113	POSITIVE	24.4667	14.3667	1.66	YES	14	NO
60	145	POSITIVE	25.0667	17.9333	24.16	YES	5	NO
64	156	NEGATIVE	18.5667	11.3	26.66	NO	15	YES
77	93	NEGATIVE	22.3667	15.8	24.17	YES	37	NO
80	117	NEGATIVE	20.0333	13.2	19.17	YES	25	NO
83	102	NEGATIVE	15.2	10.0667	47.5	YES	14	YES
84	60	NEGATIVE	17.8	11.4	74.17	NO	33	YES
85	97	POSITIVE	16.7667	10.0333	8.3	YES	0	NO
93	155	NEGATIVE	17.9333	11.2	11.6	YES	11	NO
96	120	POSITIVE	18.1333	8.33333	17.5	YES	5	NO
97	165	POSITIVE	23.4667	13.7	7.5	YES	4	NO
98	167	POSITIVE	17.9	12.7	34.16	NO	28	NO
102	109	POSITIVE	7.6	3.7	47.5	YES	34	YES
103	74	NEGATIVE	18.8333	6.73333	25.83	YES	24	YES
105	134	POSITIVE	22.6333	10.9333	14.16	YES	9	NO
107	161	NEGATIVE	15.8	4.5	46.66	NO	31	NO
108	172	POSITIVE	17	7.36667	18.33	YES	10	NO
111	74	POSITIVE	17.5667	11.2333	12.5	YES	35	NO
112	95	POSITIVE	20.3	6.93333	24.16	YES	26	NO
114	161	POSITIVE	27.8333	10.9333	7.5	NO	11	YES
115	169	POSITIVE	18.1667	9.2	3.33	YES	14	NO
117	87	NEGATIVE	7.5	3.56667	75	YES	44	NO
118	88	NEGATIVE	5	3.3	45.83	NO	14	NO
120	158	POSITIVE	25.0333	11.4333	20	YES	16	NO
121	143	NEGATIVE	16.3333	2.6	32.5	YES	22	YES
122	171	POSITIVE	23.3	12.8667	37.5	YES	20	NO
124	119	POSITIVE	7.8	3.06667	45	YES	13	YES
125	105	POSITIVE	8.63333	4.56667	51.66	YES	19	YES
126	133	POSITIVE	25.3333	12.2667	27.5	YES	26	NO
130	153	POSITIVE	18.5667	12.4	15	YES	12	YES
132	160	POSITIVE	22.6333	12.0667	15.83	YES	11	NO
133	153	NEGATIVE	39.1667	13.3333	5.83	NO	19	NO
134	118	NEGATIVE	17.7667	9.56667	29.16	YES	16	YES
135	169	POSITIVE	21.7333	14.9	29.16	YES	7	YES
136	119	NEGATIVE	14.3	4.53333	22.5	NO	4	NO
137	172	POSITIVE	19.4	7.9	31.66	YES	11	NO
138	159	POSITIVE	14.6667	3.76667	10	YES	9	NO
140	163	NEGATIVE	16.9333	3.73333	3.33	NO	3	NO
141	86	POSITIVE	27.1333	11.1667	27.5	YES	16	NO
143	177	POSITIVE	23.5333	10.4	20.83	NO	14	NO
146	118	POSITIVE	10.6667	4.76667	45	YES	34	NO
147	126	NEGATIVE	22.3333	11.5667	20.83	YES	28	YES
148	140	POSITIVE	18.4	7.4	22.5	YES	16	NO
149	117	NEGATIVE	17.1	6.03333	10.83	YES	8	YES
151	155	NEGATIVE	14.1667	4.93333	15	YES	7	NO
152	153	NEGATIVE	25.3667	6.6	45.83	NO	44	NO
153	133	NEGATIVE	15.3	3.26667	40	YES	12	NO
154	78	NEGATIVE	14.4333	4.96667	27.5	NO	10	NO
155	147	NEGATIVE	15.1	6.46667	40.83	YES	28	YES
156	47	NEGATIVE	8.1	3.83333	27.3	YES	22	NO
157	143	POSITIVE	16.0667	6.6	28.33	YES	19	NO
158	108	NEGATIVE	11.3	5.53333	22.5	NO	15	YES
159	148	NEGATIVE	21.4667	3.73333	23.33	YES	30	NO
161	168	POSITIVE	25.8	10.6333	5.83	NO	10	NO
163	94	POSITIVE	10.7	3.13333	45.83	YES	42	YES
